# Supplementary material for: MicroRNA Expression Profiles in Autism Spectrum Disorder: Role for miR-181 in Immunomodulation
Source: J Pers Med. 2021 Sep 17;11(9):922. doi: 10.3390/jpm11090922 (PMC8469245; doi:10.3390/jpm11090922)
Supplement: Supplementary file 1 [file jpm-11-00922-s001.zip]

Archive with 6 entries (5 files):
- Supplementary/
- Supplementary/Supplementary Figure S1.pdf
- Supplementary/Supplementary Figure S2.pdf
- Supplementary/Supplementary Figure S3A.pdf
- Supplementary/Supplementary Figure S3B.pdf
- Supplementary/Supplementary Table S1.pdf
